# Supplementary material for: Pilot investigation of circulating angiogenic and inflammatory biomarkers associated with vascular malformations
Source: Orphanet J Rare Dis. 2021 Sep 3;16:372. doi: 10.1186/s13023-021-02009-7 (PMC8414780; doi:10.1186/s13023-021-02009-7)
Supplement: Supplementary file 1 — Additional file 1: Table S1. Linear regression of biomarker levels between vascular malformation diseases. CI = confidence interval; PI = proportional increase; Bold values indicate markers with a q-value less than 0.05. Sample sizes vary from 45 to 59 for HHT vs. CCM, 38 to 52 for HHT vs. Sporadic BAVM, and 17 to 27 for CCM vs. Sporadic BAVM. [file 13023_2021_2009_MOESM1_ESM.xlsx]

## Sheet: Supplemental Table 1
Supplemental Table 1: Linear regression results of sample type
	HHT vs. CCM				HHT vs. Sporadic BAVM				CCM vs. Sporadic BAVM
Marker	PI	95% CI	p-value	q-value	PI	95% CI	p-value	q-value	PI	95% CI	p-value	q-value
ANG2	1.05	(0.45, 2.46)	0.912	1	0.46	(0.15, 1.42)	0.176	1	0.35	(0.13, 0.97)	0.044	0.724
BMP9	1.31	(0.45, 3.79)	0.615	1	1.03	(0.18, 5.83)	0.974	1	1.22	(0.24, 6.13)	0.806	1
sCD73	1.32	(0.87, 2.00)	0.188	1	1.30	(0.75, 2.24)	0.347	1	0.89	(0.57, 1.41)	0.626	1
sENG	0.76	(0.57, 1.03)	0.077	1	0.68	(0.51, 0.91)	0.009	0.428	0.91	(0.67, 1.24)	0.545	1
GP130	1.06	(0.92, 1.23)	0.396	1	1.26	(1.01, 1.57)	0.037	0.545	1.18	(0.93, 1.49)	0.177	1
HGF	1.73	(0.81, 3.70)	0.154	1	0.75	(0.22, 2.56)	0.643	1	0.43	(0.16, 1.21)	0.110	1
sICAM1	0.94	(0.78, 1.14)	0.544	1	1.12	(0.85, 1.48)	0.419	1	1.22	(0.87, 1.70)	0.249	1
IL6	0.61	(0.36, 1.02)	0.060	1	0.51	(0.26, 0.99)	0.048	0.545	1.00	(0.47, 2.10)	0.993	1
sIL6R	1.08	(0.89, 1.31)	0.419	1	1.47	(1.13, 1.91)	0.004	0.399	1.43	(1.02, 2.01)	0.036	0.724
OPN	0.76	(0.58, 1.01)	0.056	1	1.18	(0.78, 1.79)	0.421	1	1.62	(1.00, 2.62)	0.048	0.724
PDGF-AA	0.99	(0.52, 1.88)	0.982	1	2.02	(0.80, 5.10)	0.137	1	1.74	(0.56, 5.44)	0.342	1
PDGF-BB	0.70	(0.41, 1.18)	0.181	1	1.80	(0.89, 3.60)	0.100	0.984	2.92	(1.19, 7.16)	0.020	0.592
PIGF	1.10	(0.88, 1.38)	0.415	1	0.90	(0.65, 1.25)	0.530	1	0.83	(0.54, 1.27)	0.391	1
SDF1	1.27	(0.95, 1.70)	0.105	1	1.12	(0.76, 1.66)	0.564	1	0.94	(0.53, 1.67)	0.836	1
TGFβ1	0.75	(0.54, 1.03)	0.071	1	1.7	(1.06, 2.70)	0.027	0.545	2.3	(1.45, 3.63)	<0.001	0.034
TGFβ2	0.99	(0.74, 1.31)	0.939	1	1.28	(0.85, 1.93)	0.233	1	1.24	(0.83, 1.86)	0.287	1
sTGFβR3	1.26	(1.00, 1.61)	0.054	1	1.45	(1.03, 2.03)	0.032	0.545	1.22	(0.88, 1.69)	0.231	1
TIMP1	1.09	(0.86, 1.38)	0.468	1	1.45	(1.00, 2.10)	0.048	0.545	1.45	(0.93, 2.24)	0.098	1
TSP2	1.13	(0.83, 1.55)	0.434	1	1.26	(0.79, 2.01)	0.327	1	1.13	(0.69, 1.86)	0.620	1
sVCAM1	1.04	(0.85, 1.26)	0.722	1	1.37	(1.04, 1.80)	0.027	0.545	1.30	(0.91, 1.84)	0.150	1
VEGF	0.79	(0.47, 1.35)	0.393	1	1.03	(0.49, 2.16)	0.938	1	1.38	(0.68, 2.81)	0.377	1
sVEGFR1	2.59	(1.22, 5.48)	0.013	1	0.86	(0.25, 2.93)	0.814	1	0.36	(0.15, 0.85)	0.019	0.592
sVEGFR2	0.94	(0.78, 1.13)	0.493	1	1.26	(0.95, 1.66)	0.109	0.984	1.33	(0.99, 1.80)	0.060	0.771
sVEGFR3	0.88	(0.74, 1.05)	0.154	1	0.94	(0.72, 1.22)	0.630	1	1.11	(0.83, 1.48)	0.480	1
PI = proportional increase; Sample size vary from 45 to 59 for HHT vs. CCM, 38 to 52 for HHT vs. Sporadic BAVM, and 17 to 27 for CCM vs. Sporadic BAVM
